# Supplementary material for: Aquaporin 1, Aquaporin 8, and Aquaporin 9 Expressions in Malignant Melanoma: A Possible Correlation with Prognosis and Clinical Outcome
Source: J Clin Med. 2023 Nov 16;12(22):7137. doi: 10.3390/jcm12227137 (PMC10672695; doi:10.3390/jcm12227137)
Supplement: Supplementary file 1 [file jcm-12-07137-s001.zip]

Archive with 1 entries (1 files):
- jcm-2697489-supplementary.pdf
